# Supplementary material for: Molecular Cluster Mining of Adrenocortical Carcinoma via Multi-Omics Data Analysis Aids Precise Clinical Therapy
Source: Cells. 2022 Nov 26;11(23):3784. doi: 10.3390/cells11233784 (PMC9737968; doi:10.3390/cells11233784)
Supplement: Supplementary file 1 [file cells-11-03784-s001.zip]

Archive with 1 entries (1 files):
- cells-2019303-supplementary.pdf
